# Supplementary material for: Rough-type and loss of the LPS due to lpx genes deletions are associated with colistin resistance in multidrug-resistant clinical Escherichia coli isolates not harbouring mcr genes
Source: PLoS One. 2020 May 20;15(5):e0233518. doi: 10.1371/journal.pone.0233518 (PMC7239443; doi:10.1371/journal.pone.0233518)
Supplement: S1 File — (TXT) [file pone.0233518.s004.txt]

LOCUS       Seq1                     357 bp    DNA     linear   BCT 13-MAR-2020
DEFINITION  E.coli strain ECajums1, UDP-N-acetylglucosamine acyltransferase
            (lpxA) gene, partial cds.
ACCESSION   Seq1
VERSION
KEYWORDS    .
SOURCE      Escherichia coli
  ORGANISM  Escherichia coli
            Bacteria; Proteobacteria; Gammaproteobacteria; Enterobacterales;
            Enterobacteriaceae; Escherichia.
REFERENCE   1  (bases 1 to 357)
  AUTHORS   Savari,M., Moosavian,M. and Emam,N.
  TITLE     Direct Submission
  JOURNAL   Submitted (13-MAR-2020) microbiology, Tehran university of medical
            sciences, poursina Ave, Tehran, Tehran 0098, IRAN
COMMENT     Bankit Comment: TOTAL # OF SEQS:4
            
            ##Assembly-Data-START##
            Sequencing Technology :: Sanger dideoxy sequencing
            ##Assembly-Data-END##
FEATURES             Location/Qualifiers
     source          1..357
                     /organism="Escherichia coli"
                     /mol_type="genomic DNA"
                     /strain="[Strain=E.coli ECajums]"
                     /isolation_source="[Isolation source=UTI]"
                     /db_xref="taxon:562"
                     /collected_by="[collected by=Nasrin Emam]"
                     /identified_by="[Identified by=Mojtaba Moosavian]"
                     /note="[cultured bacterial source]"
     gene            <1..>357
                     /gene="lpxA"
     CDS             <1..>357
                     /gene="lpxA"
                     /codon_start=1
                     /transl_table=11
                     /product="UDP-N-acetylglucosamine acyltransferase"
                     /translation="TIHRGTVQGGGLTKVGSDNLLMLNAHIAHDCTVGNRCILANNAT
                     LAGHVSVDDFAIIGGMTAVHQFCIIGAHVMVGGCSGVAQDVPPYVIAQGNHATPFGVN
                     IEGLKRRGFSREAITAI"
BASE COUNT       71 a     99 c    109 g     78 t
ORIGIN      
        1 accattcatc gtggcacagt ccagggcggt ggattgacga aggtgggcag cgacaactta
       61 ctgatgctca acgcgcacat tgcgcacgat tgtacggtag gtaaccgctg tattctcgcc
      121 aacaacgcaa cgctggcggg tcacgtatcg gttgacgact tcgcgatcat cggcggcatg
      181 accgcagtcc atcagttctg catcattggt gcgcacgtga tggttggcgg ctgctccggt
      241 gtggcgcagg acgtccctcc ttatgtcatt gcgcagggta accacgcaac gccgttcggt
      301 gtcaatatcg aagggctgaa gcgccgcgga ttcagccgtg aggcgattac cgctatt
//
LOCUS       Seq2                     357 bp    DNA     linear   BCT 13-MAR-2020
DEFINITION  E.coli strain ECajums9, UDP-N-acetylglucosamine acyltransferase
            (lpxA) gene, partial cds.
ACCESSION   Seq2
VERSION
KEYWORDS    .
SOURCE      Escherichia coli
  ORGANISM  Escherichia coli
            Bacteria; Proteobacteria; Gammaproteobacteria; Enterobacterales;
            Enterobacteriaceae; Escherichia.
REFERENCE   1  (bases 1 to 357)
  AUTHORS   Savari,M., Moosavian,M. and Emam,N.
  TITLE     Direct Submission
  JOURNAL   Submitted (13-MAR-2020) microbiology, Tehran university of medical
            sciences, poursina Ave, Tehran, Tehran 0098, IRAN
COMMENT     Bankit Comment: TOTAL # OF SEQS:4
            
            ##Assembly-Data-START##
            Sequencing Technology :: Sanger dideoxy sequencing
            ##Assembly-Data-END##
FEATURES             Location/Qualifiers
     source          1..357
                     /organism="Escherichia coli"
                     /mol_type="genomic DNA"
                     /strain="[Strain=E.coli ECajums]"
                     /isolation_source="[Isolation source=UTI]"
                     /db_xref="taxon:562"
                     /collected_by="[collected by=Nasrin Emam]"
                     /identified_by="[Identified by=Mojtaba Moosavian]"
                     /note="[cultured bacterial source]"
     gene            <1..>357
                     /gene="lpxA"
     CDS             <1..>357
                     /gene="lpxA"
                     /codon_start=1
                     /transl_table=11
                     /product="UDP-N-acetylglucosamine acyltransferase"
                     /translation="TIHRGTVQGGGLTKVGSDNLLMINAHIAHDCTVGNRCILANNAT
                     LAGHVSVDDFAIIGGMTAVHQFCIIGAHVMVGGCSGVAQDVPPYVIAQGNHATPFGVN
                     IEGLKRRGFSREAITAI"
BASE COUNT       72 a     98 c    109 g     78 t
ORIGIN      
        1 accattcatc gtggcacagt ccagggcggt ggattgacga aggtgggcag cgacaactta
       61 ctgatgatca atgcgcacat tgcgcacgat tgtacggtag gtaaccgctg catcctcgcc
      121 aacaacgcaa cgctggcggg tcacgtatcg gttgacgact tcgcgatcat cggcggcatg
      181 accgcagtcc atcagttctg catcattggt gcgcatgtga tggttggcgg ctgctccggt
      241 gtggcgcagg acgtccctcc ttatgtcatt gcgcagggta accacgcaac gccgttcggt
      301 gtcaatatcg aagggctgaa gcgccgcgga ttcagccgtg aggcgattac cgctatt
//
LOCUS       Seq3                     357 bp    DNA     linear   BCT 13-MAR-2020
DEFINITION  E.coli strain ECajums26, UDP-N-acetylglucosamine acyltransferase
            (lpxA) gene, partial cds.
ACCESSION   Seq3
VERSION
KEYWORDS    .
SOURCE      Escherichia coli
  ORGANISM  Escherichia coli
            Bacteria; Proteobacteria; Gammaproteobacteria; Enterobacterales;
            Enterobacteriaceae; Escherichia.
REFERENCE   1  (bases 1 to 357)
  AUTHORS   Savari,M., Moosavian,M. and Emam,N.
  TITLE     Direct Submission
  JOURNAL   Submitted (13-MAR-2020) microbiology, Tehran university of medical
            sciences, poursina Ave, Tehran, Tehran 0098, IRAN
COMMENT     Bankit Comment: TOTAL # OF SEQS:4
            
            ##Assembly-Data-START##
            Sequencing Technology :: Sanger dideoxy sequencing
            ##Assembly-Data-END##
FEATURES             Location/Qualifiers
     source          1..357
                     /organism="Escherichia coli"
                     /mol_type="genomic DNA"
                     /strain="[Strain=E.coli ECajums]"
                     /isolation_source="[Isolation source=UTI]"
                     /db_xref="taxon:562"
                     /collected_by="[collected by=Nasrin Emam]"
                     /identified_by="[Identified by=Mojtaba Moosavian]"
                     /note="[cultured bacterial source]"
     gene            <1..>357
                     /gene="lpxA"
     CDS             <1..>357
                     /gene="lpxA"
                     /codon_start=1
                     /transl_table=11
                     /product="UDP-N-acetylglucosamine acyltransferase"
                     /translation="TIHRGTVQGGGLTKVGSDNLLMINAHIAHDCTVGNRCILANNAT
                     LAGHVSVDDFAIIGGMTAVHQFCIIGAHVMVGGCSGVAQDVPPYVIAQGNHATPFGVN
                     IEGLKRRGFSREAITAI"
BASE COUNT       72 a     98 c    109 g     78 t
ORIGIN      
        1 accattcatc gtggcacagt ccagggcggt ggattgacga aggtgggcag cgacaactta
       61 ctgatgatca atgcgcacat tgcgcacgat tgtacggtag gtaaccgctg catcctcgcc
      121 aacaacgcaa cgctggcggg tcacgtatcg gttgacgact tcgcgatcat cggcggcatg
      181 accgcagtcc atcagttctg catcattggt gcgcatgtga tggttggcgg ctgctccggt
      241 gtggcgcagg acgtccctcc ttatgtcatt gcgcagggta accacgcaac gccgttcggt
      301 gtcaatatcg aagggctgaa gcgccgcgga ttcagccgtg aggcgattac cgctatt
//
LOCUS       Seq4                     357 bp    DNA     linear   BCT 13-MAR-2020
DEFINITION  E.coli strain ECajums30, UDP-N-acetylglucosamine acyltransferase
            (lpxA) gene, partial cds.
ACCESSION   Seq4
VERSION
KEYWORDS    .
SOURCE      Escherichia coli
  ORGANISM  Escherichia coli
            Bacteria; Proteobacteria; Gammaproteobacteria; Enterobacterales;
            Enterobacteriaceae; Escherichia.
REFERENCE   1  (bases 1 to 357)
  AUTHORS   Savari,M., Moosavian,M. and Emam,N.
  TITLE     Direct Submission
  JOURNAL   Submitted (13-MAR-2020) microbiology, Tehran university of medical
            sciences, poursina Ave, Tehran, Tehran 0098, IRAN
COMMENT     Bankit Comment: TOTAL # OF SEQS:4
            
            ##Assembly-Data-START##
            Sequencing Technology :: Sanger dideoxy sequencing
            ##Assembly-Data-END##
FEATURES             Location/Qualifiers
     source          1..357
                     /organism="Escherichia coli"
                     /mol_type="genomic DNA"
                     /strain="[Strain=E.coli ECajums]"
                     /isolation_source="[Isolation source=UTI]"
                     /db_xref="taxon:562"
                     /collected_by="[collected by=Nasrin Emam]"
                     /identified_by="[Identified by=Mojtaba Moosavian]"
                     /note="[cultured bacterial source]"
     gene            <1..>357
                     /gene="lpxA"
     CDS             <1..>357
                     /gene="lpxA"
                     /codon_start=1
                     /transl_table=11
                     /product="UDP-N-acetylglucosamine acyltransferase"
                     /translation="TIHRGTVQGGGLTKVGSDNLLMINAHIAHDCTVGNRCILANNAT
                     LAGHVSVDDFAIIGGMTAVHQFCIIGAHVMVGGCSGVAQDVPPYVIAQGNHATPFGVN
                     IEGLKRRGFSREAITAI"
BASE COUNT       72 a     95 c    109 g     81 t
ORIGIN      
        1 accattcatc gtggcacagt ccagggcggt ggattgacga aggtgggcag cgacaactta
       61 ctgatgatca acgcgcacat tgcgcacgat tgtacggtag gtaaccgctg tattctcgcc
      121 aacaacgcaa cgctggcggg tcacgtatcg gttgacgact tcgcgattat cggcggcatg
      181 accgcagtcc atcagttctg catcattggt gcgcatgtga tggttggcgg ctgctccggt
      241 gtggcgcagg atgtccctcc ttatgtcatt gcgcagggta accacgcaac gccgttcggt
      301 gtcaatatcg aagggctgaa gcgccgcgga ttcagccgtg aggcgattac cgctatt
//
