# Supplementary material for: Rough-type and loss of the LPS due to lpx genes deletions are associated with colistin resistance in multidrug-resistant clinical Escherichia coli isolates not harbouring mcr genes
Source: PLoS One. 2020 May 20;15(5):e0233518. doi: 10.1371/journal.pone.0233518 (PMC7239443; doi:10.1371/journal.pone.0233518)
Supplement: S2 File — (TXT) [file pone.0233518.s005.txt]

LOCUS       Seq1                     459 bp    RNA     linear   BCT 13-MAR-2020
DEFINITION  E. coli strain ECajums1 lipid A disaccharide synthase (lpxB) gene,
            partial cds.
ACCESSION   Seq1
VERSION
KEYWORDS    .
SOURCE      Escherichia coli
  ORGANISM  Escherichia coli
            Bacteria; Proteobacteria; Gammaproteobacteria; Enterobacterales;
            Enterobacteriaceae; Escherichia.
REFERENCE   1  (bases 1 to 459)
  AUTHORS   Savari,M., Moosavian,M. and Emam,N.
  TITLE     Direct Submission
  JOURNAL   Submitted (13-MAR-2020) microbiology, Tehran university of medical
            sciences, poursina Ave, Tehran, Tehran 0098, IRAN
COMMENT     Bankit Comment: TOTAL # OF SEQS:4
            
            ##Assembly-Data-START##
            Sequencing Technology :: Sanger dideoxy sequencing
            ##Assembly-Data-END##
FEATURES             Location/Qualifiers
     source          1..459
                     /organism="Escherichia coli"
                     /mol_type="genomic RNA"
                     /strain="[Strain=E.coli ECajums]"
                     /isolation_source="[Isolation source=UTI]"
                     /db_xref="taxon:562"
                     /collected_by="[collected by=Nasrin Emam]"
                     /identified_by="[Identified by=Mojtaba Moosavian]"
                     /note="[cultured bacterial source]"
     gene            <1..>459
                     /gene="lpxB"
     CDS             <1..>459
                     /gene="lpxB"
                     /codon_start=1
                     /transl_table=11
                     /product="lipid A disaccharide synthase"
                     /translation="KEHVPNARFVGVAGPRMQAEGCEAWYEMEELAVMGIVEVLGRLR
                     RLLHIRADLTKRFGELKPDVFVGIDAPDFNITLEGNLKKQGIKTIHYVSPSVWAWRQK
                     RVFKIGRATDLVLAFLPFEKAFYDKYNVPCRFIGHTMADAMPLDPDKNAAR"
BASE COUNT      114 a    107 c    120 g    118 t
ORIGIN      
        1 aaagaacatg tgcccaacgc ccgctttgtt ggtgttgccg ggccacgaat gcaggctgaa
       61 ggctgcgaag cctggtacga aatggaagaa ctggcggtga tgggcattgt tgaagtgctc
      121 ggtcgtctgc gtcgcttact gcatattcgt gccgatctga caaagcgttt tggcgaactg
      181 aagccagatg tttttgttgg tattgatgcg cctgacttca atattactct tgaaggtaac
      241 ctcaaaaagc agggtatcaa aaccattcat tacgtcagtc cgtcagtctg ggcgtggcga
      301 cagaaacgtg ttttcaaaat aggcagagcc accgatctgg tgctcgcatt tctgcctttc
      361 gaaaaagcgt tttatgacaa atacaacgta ccgtgccgct ttatcggtca taccatggct
      421 gatgccatgc cattagatcc agataaaaat gccgcccgg
//
LOCUS       Seq2                     459 bp    RNA     linear   BCT 13-MAR-2020
DEFINITION  E. coli strain ECajums9 lipid A disaccharide synthase (lpxB) gene,
            partial cds.
ACCESSION   Seq2
VERSION
KEYWORDS    .
SOURCE      Escherichia coli
  ORGANISM  Escherichia coli
            Bacteria; Proteobacteria; Gammaproteobacteria; Enterobacterales;
            Enterobacteriaceae; Escherichia.
REFERENCE   1  (bases 1 to 459)
  AUTHORS   Savari,M., Moosavian,M. and Emam,N.
  TITLE     Direct Submission
  JOURNAL   Submitted (13-MAR-2020) microbiology, Tehran university of medical
            sciences, poursina Ave, Tehran, Tehran 0098, IRAN
COMMENT     Bankit Comment: TOTAL # OF SEQS:4
            
            ##Assembly-Data-START##
            Sequencing Technology :: Sanger dideoxy sequencing
            ##Assembly-Data-END##
FEATURES             Location/Qualifiers
     source          1..459
                     /organism="Escherichia coli"
                     /mol_type="genomic RNA"
                     /strain="[Strain=E.coli ECajums]"
                     /isolation_source="[Isolation source=UTI]"
                     /db_xref="taxon:562"
                     /collected_by="[collected by=Nasrin Emam]"
                     /identified_by="[Identified by=Mojtaba Moosavian]"
                     /note="[cultured bacterial source]"
     gene            <1..>459
                     /gene="lpxB"
     CDS             <1..>459
                     /gene="lpxB"
                     /codon_start=1
                     /transl_table=11
                     /product="lipid A disaccharide synthase"
                     /translation="KEHVPNARFVGVAGPRMQAEGCEAWYEMEELAVMGIVEVLGRLR
                     RLLHIRADLTKRFGELKPDVFVGIDAPDFNITLEGNLKKQGIKTIHYVSPSVWAWRQK
                     RVFKIGRATDLVLAFLPFEKAFYDKYNVPCRFIGHTMADAMPLDPDKNAAR"
BASE COUNT      114 a    107 c    120 g    118 t
ORIGIN      
        1 aaagaacatg tgcccaacgc ccgctttgtt ggtgttgccg ggccacgaat gcaggctgaa
       61 ggctgcgaag cctggtacga aatggaagaa ctggcggtga tgggcattgt tgaagtgctc
      121 ggtcgtctgc gtcgcttact gcatattcgt gccgatctga caaagcgttt tggcgaactg
      181 aagccagatg tttttgttgg tattgatgcg cctgacttca atattactct tgaaggtaac
      241 ctcaaaaagc agggtatcaa aaccattcat tacgtcagtc cgtcagtctg ggcgtggcga
      301 cagaaacgtg ttttcaaaat aggcagagcc accgatctgg tgctcgcatt tctgcctttc
      361 gaaaaagcgt tttatgacaa atacaacgta ccgtgccgct ttatcggtca taccatggct
      421 gatgccatgc cattagatcc agataaaaat gccgcccgg
//
LOCUS       Seq3                     459 bp    RNA     linear   BCT 13-MAR-2020
DEFINITION  E. coli strain ECajums26 lipid A disaccharide synthase (lpxB) gene,
            partial cds.
ACCESSION   Seq3
VERSION
KEYWORDS    .
SOURCE      Escherichia coli
  ORGANISM  Escherichia coli
            Bacteria; Proteobacteria; Gammaproteobacteria; Enterobacterales;
            Enterobacteriaceae; Escherichia.
REFERENCE   1  (bases 1 to 459)
  AUTHORS   Savari,M., Moosavian,M. and Emam,N.
  TITLE     Direct Submission
  JOURNAL   Submitted (13-MAR-2020) microbiology, Tehran university of medical
            sciences, poursina Ave, Tehran, Tehran 0098, IRAN
COMMENT     Bankit Comment: TOTAL # OF SEQS:4
            
            ##Assembly-Data-START##
            Sequencing Technology :: Sanger dideoxy sequencing
            ##Assembly-Data-END##
FEATURES             Location/Qualifiers
     source          1..459
                     /organism="Escherichia coli"
                     /mol_type="genomic RNA"
                     /strain="[Strain=E.coli ECajums]"
                     /isolation_source="[Isolation source=UTI]"
                     /db_xref="taxon:562"
                     /collected_by="[collected by=Nasrin Emam]"
                     /identified_by="[Identified by=Mojtaba Moosavian]"
                     /note="[cultured bacterial source]"
     gene            <1..>459
                     /gene="lpxB"
     CDS             <1..>459
                     /gene="lpxB"
                     /codon_start=1
                     /transl_table=11
                     /product="lipid A disaccharide synthase"
                     /translation="KEHVPNARFVGVAGPRMQAEGCEAWYEMEELAVMGIVEVLGRLR
                     RLLHIRADLTKRFGELKPDVFVGIDAPDFNITLEGNLKKQGIKTIHYVSPSVWAWRQK
                     RVFKIGRATDLVLAFLPFEKAFYDKYNVPCRFIGHTMADAMPLDPDKNAAR"
BASE COUNT      114 a    107 c    120 g    118 t
ORIGIN      
        1 aaagaacatg tgcccaacgc ccgctttgtt ggtgttgccg ggccacgaat gcaggctgaa
       61 ggctgcgaag cctggtacga aatggaagaa ctggcggtga tgggcattgt tgaagtgctc
      121 ggtcgtctgc gtcgcttact gcatattcgt gccgatctga caaagcgttt tggcgaactg
      181 aagccagatg tttttgttgg tattgatgcg cctgacttca atattactct tgaaggtaac
      241 ctcaaaaagc agggtatcaa aaccattcat tacgtcagtc cgtcagtctg ggcgtggcga
      301 cagaaacgtg ttttcaaaat aggcagagcc accgatctgg tgctcgcatt tctgcctttc
      361 gaaaaagcgt tttatgacaa atacaacgta ccgtgccgct ttatcggtca taccatggct
      421 gatgccatgc cattagatcc agataaaaat gccgcccgg
//
LOCUS       Seq4                     459 bp    RNA     linear   BCT 13-MAR-2020
DEFINITION  E. coli strain ECajums30 lipid A disaccharide synthase (lpxB) gene,
            partial cds.
ACCESSION   Seq4
VERSION
KEYWORDS    .
SOURCE      Escherichia coli
  ORGANISM  Escherichia coli
            Bacteria; Proteobacteria; Gammaproteobacteria; Enterobacterales;
            Enterobacteriaceae; Escherichia.
REFERENCE   1  (bases 1 to 459)
  AUTHORS   Savari,M., Moosavian,M. and Emam,N.
  TITLE     Direct Submission
  JOURNAL   Submitted (13-MAR-2020) microbiology, Tehran university of medical
            sciences, poursina Ave, Tehran, Tehran 0098, IRAN
COMMENT     Bankit Comment: TOTAL # OF SEQS:4
            
            ##Assembly-Data-START##
            Sequencing Technology :: Sanger dideoxy sequencing
            ##Assembly-Data-END##
FEATURES             Location/Qualifiers
     source          1..459
                     /organism="Escherichia coli"
                     /mol_type="genomic RNA"
                     /strain="[Strain=E.coli ECajums]"
                     /isolation_source="[Isolation source=UTI]"
                     /db_xref="taxon:562"
                     /collected_by="[collected by=Nasrin Emam]"
                     /identified_by="[Identified by=Mojtaba Moosavian]"
                     /note="[cultured bacterial source]"
     gene            <1..>459
                     /gene="lpxB"
     CDS             <1..>459
                     /gene="lpxB"
                     /codon_start=1
                     /transl_table=11
                     /product="lipid A disaccharide synthase"
                     /translation="KEHVPNARFVGVAGPRMQAEGCEAWYEMEELAVMGIVEVLGRLR
                     RLLHIRADLTKRFGELKPDVFVGIDAPDFNITLEGNLKKQGIKTIHYVSPSVWAWRQK
                     RVFKIGRATDLVLAFLPFEKAFYDKYNVPCRFIGHTMADAMPLDPDKNAAR"
BASE COUNT      114 a    107 c    120 g    118 t
ORIGIN      
        1 aaagaacatg tgcccaacgc ccgctttgtt ggtgttgccg ggccacgaat gcaggctgaa
       61 ggctgcgaag cctggtacga aatggaagaa ctggcggtga tgggcattgt tgaagtgctc
      121 ggtcgtctgc gtcgcttact gcatattcgt gccgatctga caaagcgttt tggcgaactg
      181 aagccagatg tttttgttgg tattgatgcg cctgacttca atattactct tgaaggtaac
      241 ctcaaaaagc agggtatcaa aaccattcat tacgtcagtc cgtcagtctg ggcgtggcga
      301 cagaaacgtg ttttcaaaat aggcagagcc accgatctgg tgctcgcatt tctgcctttc
      361 gaaaaagcgt tttatgacaa atacaacgta ccgtgccgct ttatcggtca taccatggct
      421 gatgccatgc cattagatcc agataaaaat gccgcccgg
//
