# Supplementary material for: Rough-type and loss of the LPS due to lpx genes deletions are associated with colistin resistance in multidrug-resistant clinical Escherichia coli isolates not harbouring mcr genes
Source: PLoS One. 2020 May 20;15(5):e0233518. doi: 10.1371/journal.pone.0233518 (PMC7239443; doi:10.1371/journal.pone.0233518)
Supplement: S3 File — (TXT) [file pone.0233518.s006.txt]

LOCUS       Seq1                     689 bp    RNA     linear   BCT 13-MAR-2020
DEFINITION  E.coli strain ECajums1 UDP-3-O-acyl-N-acetylglucosamine deacetylase
            (lpxC) gene, partial cds.
ACCESSION   Seq1
VERSION
KEYWORDS    .
SOURCE      Escherichia coli
  ORGANISM  Escherichia coli
            Bacteria; Proteobacteria; Gammaproteobacteria; Enterobacterales;
            Enterobacteriaceae; Escherichia.
REFERENCE   1  (bases 1 to 689)
  AUTHORS   Savari,M., Moosavian,M. and Emam,N.
  TITLE     Direct Submission
  JOURNAL   Submitted (13-MAR-2020) microbiology, Tehran university of medical
            sciences, poursina Ave, Tehran, Tehran 0098, IRAN
COMMENT     Bankit Comment: TOTAL # OF SEQS:4
            
            ##Assembly-Data-START##
            Sequencing Technology :: Sanger dideoxy sequencing
            ##Assembly-Data-END##
FEATURES             Location/Qualifiers
     source          1..689
                     /organism="Escherichia coli"
                     /mol_type="genomic RNA"
                     /strain="[Strain=E.coli ECajums]"
                     /isolation_source="[Isolation source=UTI]"
                     /db_xref="taxon:562"
                     /collected_by="[collected by=Nasrin Emam]"
                     /identified_by="[Identified by=Mojtaba Moosavian]"
                     /note="[cultured bacterial source]"
     gene            <1..>689
                     /gene="lpxC"
     CDS             <1..>689
                     /gene="lpxC"
                     /codon_start=2
                     /transl_table=11
                     /product="UDP-3-O-acyl-N-acetylglucosamine deacetylase"
                     /translation="TGKKVTLTLRPAPANTGVIYRRTDLNPPVDFPADAKSVRDTMLC
                     TCLVNEHDVRISTVEHLNAALAGLGIDNIVIEVNAPEIPIMDGSAAPFVYLLLDAGID
                     ELNCAKKFVRIKETVRVEDGDKWAEFKPYNGFSLDFTIDFNHPAIDSSNQRYAMNFSA
                     DAFMRQISRARTFGFMRDIEYLQSRGLCLGGSFDCAIVVDDYRVLNEDGLRFEDEFVR
                     HKMLDAIGDLF"
BASE COUNT      148 a    180 c    181 g    180 t
ORIGIN      
        1 taccggcaag aaagtcaccc tgacgttacg ccctgcgccg gccaacaccg gggtcatcta
       61 tcgtcgcacc gacttgaatc caccggtaga tttcccggcc gatgccaaat ctgtgcgtga
      121 taccatgctc tgtacgtgtc tggtcaacga gcatgatgta cggatttcaa ccgtagagca
      181 cctcaatgct gctctcgcgg gcctgggcat cgataacatt gttatcgaag ttaacgcgcc
      241 ggaaatcccg atcatggacg gcagcgccgc tccgtttgta tacctgctgc ttgacgccgg
      301 tatcgacgag ttgaactgcg ccaagaaatt tgttcgcatc aaagagactg ttcgtgtcga
      361 agatggcgat aagtgggctg aatttaagcc gtacaatggt ttttcgctgg atttcaccat
      421 cgattttaac catccggcta ttgattccag caaccagcgc tatgcgatga acttctccgc
      481 tgatgcgttt atgcgccaga tcagccgtgc gcgtacgttc ggtttcatgc gtgatatcga
      541 atatctgcag tcccgtggtt tgtgcctggg cggcagcttc gattgtgcca tcgttgttga
      601 cgattatcgc gtactgaacg aagacggcct gcgttttgaa gacgaatttg tgcgtcacaa
      661 aatgctcgat gcgatcggtg acttgttca
//
LOCUS       Seq2                     689 bp    RNA     linear   BCT 13-MAR-2020
DEFINITION  E.coli strain ECajums9 UDP-3-O-acyl-N-acetylglucosamine deacetylase
            (lpxC) gene, partial cds.
ACCESSION   Seq2
VERSION
KEYWORDS    .
SOURCE      Escherichia coli
  ORGANISM  Escherichia coli
            Bacteria; Proteobacteria; Gammaproteobacteria; Enterobacterales;
            Enterobacteriaceae; Escherichia.
REFERENCE   1  (bases 1 to 689)
  AUTHORS   Savari,M., Moosavian,M. and Emam,N.
  TITLE     Direct Submission
  JOURNAL   Submitted (13-MAR-2020) microbiology, Tehran university of medical
            sciences, poursina Ave, Tehran, Tehran 0098, IRAN
COMMENT     Bankit Comment: TOTAL # OF SEQS:4
            
            ##Assembly-Data-START##
            Sequencing Technology :: Sanger dideoxy sequencing
            ##Assembly-Data-END##
FEATURES             Location/Qualifiers
     source          1..689
                     /organism="Escherichia coli"
                     /mol_type="genomic RNA"
                     /strain="[Strain=E.coli ECajums]"
                     /isolation_source="[Isolation source=UTI]"
                     /db_xref="taxon:562"
                     /collected_by="[collected by=Nasrin Emam]"
                     /identified_by="[Identified by=Mojtaba Moosavian]"
                     /note="[cultured bacterial source]"
     gene            <1..>689
                     /gene="lpxC"
     CDS             <1..>689
                     /gene="lpxC"
                     /codon_start=2
                     /transl_table=11
                     /product="UDP-3-O-acyl-N-acetylglucosamine deacetylase"
                     /translation="TGKKVTLTLRPAPANTGVIYRRTDLNPPVDFPADAKSVRDTMLC
                     TCLVNEHDVRISTVEHLNAALAGLGIDNIVIEVNAPEIPIMDGSAAPFVYLLLDAGID
                     ELNCAKKFVRIKETVRVEDGDKWAEFKPYNGFSLDFTIDFNHPAIDSSNQRYAMNFSA
                     DAFMRQISRARTFGFMRDIEYLQSRGLCLGGSFDCAIVVDDYRVLNEDGLRFEDEFVR
                     HKMLDAIGDLF"
BASE COUNT      150 a    178 c    179 g    182 t
ORIGIN      
        1 taccggcaag aaagtcaccc tgacgttacg ccctgcgccg gccaacaccg gggtcatcta
       61 tcgtcgcacc gacttgaatc caccggtaga tttcccggcc gatgccaaat ctgtgcgtga
      121 taccatgctc tgtacgtgtc tggtcaacga gcatgatgta cggatttcaa ccgtagagca
      181 cctcaatgct gctctcgcgg gcttgggcat cgataacatt gttatcgaag ttaacgcgcc
      241 ggaaatcccg atcatggacg gcagcgccgc tccgtttgta tacctgctgc ttgacgccgg
      301 tatcgacgag ttgaactgcg ccaagaaatt tgttcgcatt aaagagactg ttcgtgtcga
      361 agatggcgat aagtgggctg aatttaaacc gtacaatggt ttttcgctgg atttcaccat
      421 cgattttaac catccggcta ttgattccag caaccagcgc tatgcgatga acttctccgc
      481 tgatgcattt atgcgccaga tcagccgtgc gcgtacgttc ggtttcatgc gtgatatcga
      541 atatctgcag tcccgtggtt tgtgcctggg cggcagcttc gattgtgcca tcgttgttga
      601 cgattatcgc gtactgaacg aagacggcct gcgttttgaa gacgaatttg tgcgtcacaa
      661 aatgctcgat gcgatcggtg acttgttca
//
LOCUS       Seq3                     689 bp    RNA     linear   BCT 13-MAR-2020
DEFINITION  E.coli strain ECajums26 UDP-3-O-acyl-N-acetylglucosamine
            deacetylase (lpxC) gene, partial cds.
ACCESSION   Seq3
VERSION
KEYWORDS    .
SOURCE      Escherichia coli
  ORGANISM  Escherichia coli
            Bacteria; Proteobacteria; Gammaproteobacteria; Enterobacterales;
            Enterobacteriaceae; Escherichia.
REFERENCE   1  (bases 1 to 689)
  AUTHORS   Savari,M., Moosavian,M. and Emam,N.
  TITLE     Direct Submission
  JOURNAL   Submitted (13-MAR-2020) microbiology, Tehran university of medical
            sciences, poursina Ave, Tehran, Tehran 0098, IRAN
COMMENT     Bankit Comment: TOTAL # OF SEQS:4
            
            ##Assembly-Data-START##
            Sequencing Technology :: Sanger dideoxy sequencing
            ##Assembly-Data-END##
FEATURES             Location/Qualifiers
     source          1..689
                     /organism="Escherichia coli"
                     /mol_type="genomic RNA"
                     /strain="[Strain=E.coli ECajums]"
                     /isolation_source="[Isolation source=UTI]"
                     /db_xref="taxon:562"
                     /collected_by="[collected by=Nasrin Emam]"
                     /identified_by="[Identified by=Mojtaba Moosavian]"
                     /note="[cultured bacterial source]"
     gene            <1..>689
                     /gene="lpxC"
     CDS             <1..>689
                     /gene="lpxC"
                     /codon_start=2
                     /transl_table=11
                     /product="UDP-3-O-acyl-N-acetylglucosamine deacetylase"
                     /translation="TGKKVTLTLRPAPANTGVIYRRTDLNPPVDFPADAKSVRDTMLC
                     TCLVNEHDVRISTVEHLNAALAGLGIDNIVIEVNAPEIPIMDGSAAPFVYLLLDAGID
                     ELNCAKKFVRIKETVRVEDGDKWAEFKPYNGFSLDFTIDFNHPAIDSSNQRYAMNFSA
                     DAFMRQISRARTFGFMRDIEYLQSRGLCLGGSFDCAIVVDDYRVLNEDGLRFEDEFVR
                     HKMLDAIGDLF"
BASE COUNT      148 a    178 c    180 g    183 t
ORIGIN      
        1 taccggcaag aaagtcaccc tgacgttacg ccctgcgccg gccaacaccg gggtcatcta
       61 tcgtcgcacc gacttgaatc caccggtaga tttcccggcc gatgccaaat ctgtgcgtga
      121 taccatgctc tgtacgtgtc tggtcaacga gcatgatgtg cggatttcaa ccgtagagca
      181 cctcaatgct gctctcgcgg gcctgggcat cgataacatt gttatcgaag ttaacgcgcc
      241 ggaaatcccg atcatggacg gcagcgccgc tccgtttgta tacctgctgc ttgacgccgg
      301 tatcgacgag ttgaactgcg ctaagaaatt tgttcgcatt aaagaaactg ttcgtgtcga
      361 agatggcgat aagtgggctg aatttaagcc gtacaatggt ttttctctgg atttcaccat
      421 cgattttaac catccggcta ttgattccag caaccagcgc tatgcgatga acttctccgc
      481 tgatgcgttt atgcgccaga tcagccgtgc gcgtacgttc ggtttcatgc gtgatatcga
      541 atatctgcag tcccgtggtt tgtgcctggg cggcagcttc gattgtgcca tcgttgttga
      601 cgattatcgc gtactgaacg aagacggcct gcgttttgaa gacgaatttg tgcgtcacaa
      661 aatgctcgat gcgatcggtg acttgttca
//
LOCUS       Seq4                     689 bp    RNA     linear   BCT 13-MAR-2020
DEFINITION  E.coli strain ECajums30 UDP-3-O-acyl-N-acetylglucosamine
            deacetylase (lpxC) gene, partial cds.
ACCESSION   Seq4
VERSION
KEYWORDS    .
SOURCE      Escherichia coli
  ORGANISM  Escherichia coli
            Bacteria; Proteobacteria; Gammaproteobacteria; Enterobacterales;
            Enterobacteriaceae; Escherichia.
REFERENCE   1  (bases 1 to 689)
  AUTHORS   Savari,M., Moosavian,M. and Emam,N.
  TITLE     Direct Submission
  JOURNAL   Submitted (13-MAR-2020) microbiology, Tehran university of medical
            sciences, poursina Ave, Tehran, Tehran 0098, IRAN
COMMENT     Bankit Comment: TOTAL # OF SEQS:4
            
            ##Assembly-Data-START##
            Sequencing Technology :: Sanger dideoxy sequencing
            ##Assembly-Data-END##
FEATURES             Location/Qualifiers
     source          1..689
                     /organism="Escherichia coli"
                     /mol_type="genomic RNA"
                     /strain="[Strain=E.coli ECajums]"
                     /isolation_source="[Isolation source=UTI]"
                     /db_xref="taxon:562"
                     /collected_by="[collected by=Nasrin Emam]"
                     /identified_by="[Identified by=Mojtaba Moosavian]"
                     /note="[cultured bacterial source]"
     gene            <1..>689
                     /gene="lpxC"
     CDS             <1..>689
                     /gene="lpxC"
                     /codon_start=2
                     /transl_table=11
                     /product="UDP-3-O-acyl-N-acetylglucosamine deacetylase"
                     /translation="TGKKVTLTLRPAPANTGVIYRRTDLNPPVDFPADAKSVRDTMLC
                     TCLVNEHDVRISTVEHLNAALAGLGIDNIVIEVNAPEIPIMDGSAAPFVYLLLDAGID
                     ELNCAKKFVRIKETVRVEDGDKWAEFKPYNGFSLDFTIDFNHPAIDSSNQRYAMNFSA
                     DAFMRQISRARTFGFMRDIEYLQSRGLCLGGSFDCAIVVDDYRVLNEDGLRFEDEFVR
                     HKMLDAIGDLF"
BASE COUNT      148 a    178 c    180 g    183 t
ORIGIN      
        1 taccggcaag aaagtcaccc tgacgttacg ccctgcgccg gccaacaccg gggtcatcta
       61 tcgtcgcacc gacttgaatc caccggtaga tttcccggcc gatgccaaat ctgtgcgtga
      121 taccatgctc tgtacgtgtc tggtcaacga gcatgatgtg cggatttcaa ccgtagagca
      181 cctcaatgct gctctcgcgg gcctgggcat cgataacatt gttatcgaag ttaacgcgcc
      241 ggaaatcccg atcatggacg gcagcgccgc tccgtttgta tacctgctgc ttgacgccgg
      301 tatcgacgag ttgaactgcg ctaagaaatt tgttcgcatt aaagaaactg ttcgtgtcga
      361 agatggcgat aagtgggctg aatttaagcc gtacaatggt ttttctctgg atttcaccat
      421 cgattttaac catccggcta ttgattccag caaccagcgc tatgcgatga acttctccgc
      481 tgatgcgttt atgcgccaga tcagccgtgc gcgtacgttc ggtttcatgc gtgatatcga
      541 atatctgcag tcccgtggtt tgtgcctggg cggcagcttc gattgtgcca tcgttgttga
      601 cgattatcgc gtactgaacg aagacggcct gcgttttgaa gacgaatttg tgcgtcacaa
      661 aatgctcgat gcgatcggtg acttgttca
//
