# Supplementary material for: Rough-type and loss of the LPS due to lpx genes deletions are associated with colistin resistance in multidrug-resistant clinical Escherichia coli isolates not harbouring mcr genes
Source: PLoS One. 2020 May 20;15(5):e0233518. doi: 10.1371/journal.pone.0233518 (PMC7239443; doi:10.1371/journal.pone.0233518)
Supplement: S4 File — (TXT) [file pone.0233518.s007.txt]

LOCUS       Seq1                     576 bp    DNA     linear   BCT 13-MAR-2020
DEFINITION  E.coli strain ECajums1 UDP-3-O-(3-hydroxymyristoyl)glucosamine
            N-acyltransferase (lpxD) gene, partial cds.
ACCESSION   Seq1
VERSION
KEYWORDS    .
SOURCE      Escherichia coli
  ORGANISM  Escherichia coli
            Bacteria; Proteobacteria; Gammaproteobacteria; Enterobacterales;
            Enterobacteriaceae; Escherichia.
REFERENCE   1  (bases 1 to 576)
  AUTHORS   Savari,M., Moosavian,M. and Emam,N.
  TITLE     Direct Submission
  JOURNAL   Submitted (13-MAR-2020) microbiology, Tehran university of medical
            sciences, poursina Ave, Tehran, Tehran 0098, IRAN
COMMENT     Bankit Comment: TOTAL # OF SEQS:4
            
            ##Assembly-Data-START##
            Sequencing Technology :: Sanger dideoxy sequencing
            ##Assembly-Data-END##
FEATURES             Location/Qualifiers
     source          1..576
                     /organism="Escherichia coli"
                     /mol_type="genomic DNA"
                     /strain="[Strain=E.coli ECajums]"
                     /isolation_source="[Isolation source=UTI]"
                     /db_xref="taxon:562"
                     /collected_by="[collected by=Nasrin Emam]"
                     /identified_by="[Identified by=Mojtaba Moosavian]"
                     /note="[cultured bacterial source]"
     gene            <1..>576
                     /gene="lpxD"
     CDS             <1..>576
                     /gene="lpxD"
                     /codon_start=3
                     /transl_table=11
                     /product="UDP-3-O-(3-hydroxymyristoyl)glucosamine
                     N-acyltransferase"
                     /translation="IESGVELGDNVIIGAGCFVGKNSKIGAGSRLWANVTIYHEIQIG
                     QNCLIQSGTVVGADGFGYANDRGNWVKIPQIGRVIIGDRVEIGACTTIDRGALDDTVI
                     GNGVIIDNQCQIAHNVVIGDNTAVAGGVIMAGSLKIGRYCMIGGASVINGHMEICDKV
                     TVTGMGMVMRPITEPGVYSSGIPLQPNKVWR"
BASE COUNT      137 a    129 c    173 g    137 t
ORIGIN      
        1 tgattgagtc cggcgttgaa ctgggcgata acgtgattat cggtgccggt tgcttcgtag
       61 gtaaaaacag caaaatcggt gcaggttcgc gtctctgggc gaacgtaacc atttaccatg
      121 agatccagat cggtcagaat tgcctgatcc agtccggaac agtggtaggc gcagacggct
      181 ttggttatgc caacgatcgt ggtaactggg tgaagatccc acagattggt cgcgtaatta
      241 ttggcgatcg cgtggagatc ggtgcctgca ctaccattga tcgtggcgcg ctggatgaca
      301 ctgttattgg caatggtgtg atcattgata accagtgcca gattgcacat aacgtcgtga
      361 ttggcgacaa tacggcagtt gccggtggcg tcattatggc gggcagcctg aaaattggtc
      421 gttactgcat gatcggcgga gccagcgtaa tcaacgggca tatggaaata tgcgacaaag
      481 tgacggttac gggcatgggt atggtgatgc gtcccatcac tgaaccaggc gtctattcct
      541 caggcattcc gctgcaaccc aacaaagtct ggcgaa
//
LOCUS       Seq2                     576 bp    DNA     linear   BCT 13-MAR-2020
DEFINITION  E.coli strain ECajums9 UDP-3-O-(3-hydroxymyristoyl)glucosamine
            N-acyltransferase (lpxD) gene, partial cds.
ACCESSION   Seq2
VERSION
KEYWORDS    .
SOURCE      Escherichia coli
  ORGANISM  Escherichia coli
            Bacteria; Proteobacteria; Gammaproteobacteria; Enterobacterales;
            Enterobacteriaceae; Escherichia.
REFERENCE   1  (bases 1 to 576)
  AUTHORS   Savari,M., Moosavian,M. and Emam,N.
  TITLE     Direct Submission
  JOURNAL   Submitted (13-MAR-2020) microbiology, Tehran university of medical
            sciences, poursina Ave, Tehran, Tehran 0098, IRAN
COMMENT     Bankit Comment: TOTAL # OF SEQS:4
            
            ##Assembly-Data-START##
            Sequencing Technology :: Sanger dideoxy sequencing
            ##Assembly-Data-END##
FEATURES             Location/Qualifiers
     source          1..576
                     /organism="Escherichia coli"
                     /mol_type="genomic DNA"
                     /strain="[Strain=E.coli ECajums]"
                     /isolation_source="[Isolation source=UTI]"
                     /db_xref="taxon:562"
                     /collected_by="[collected by=Nasrin Emam]"
                     /identified_by="[Identified by=Mojtaba Moosavian]"
                     /note="[cultured bacterial source]"
     gene            <1..>576
                     /gene="lpxD"
     CDS             <1..>576
                     /gene="lpxD"
                     /codon_start=3
                     /transl_table=11
                     /product="UDP-3-O-(3-hydroxymyristoyl)glucosamine
                     N-acyltransferase"
                     /translation="IESGVELGDNVIIGAGCFVGKNSKIGAGSRLWANVTIYHEIQIG
                     QNCLIQSGTVVGADGFGYANDRGNWVKIPQIGRVIIGDRVEIGACTTIDRGALDDTVI
                     GNGVIIDNQCQIAHNVVIGDNTAVAGGVIMAGSLKIGRYCMIGGASVINGHMEICDKV
                     TVTGMGMVMRPITEPGVYSSGIPLQPNKVWR"
BASE COUNT      138 a    131 c    173 g    134 t
ORIGIN      
        1 tgattgagtc cggcgttgaa ctgggcgata acgtgattat cggtgccggt tgcttcgtag
       61 gtaaaaacag caaaatcggt gcaggttcgc gtctttgggc gaacgtaacc atttaccatg
      121 agatccagat cggtcagaat tgcctgatcc agtccggaac agtggtaggc gcagacggct
      181 ttggttatgc caacgatcgt ggtaactggg tgaagatccc acagattggt cgcgtaatta
      241 ttggcgatcg cgtggagatc ggtgcctgca caaccatcga tcgcggcgcg ctggatgaca
      301 ctattattgg caatggcgtg atcattgata accagtgcca gattgcacat aacgtcgtga
      361 ttggcgacaa tacggcggtt gccggtggcg tcattatggc gggcagcctg aaaattggtc
      421 gttactgcat gatcggcgga gccagcgtaa tcaacgggca tatggaaata tgcgacaaag
      481 tgacggttac gggcatgggt atggtgatgc gtcccatcac tgaaccaggc gtctattcct
      541 caggcattcc gctgcaaccc aacaaagtct ggcgaa
//
LOCUS       Seq3                     576 bp    DNA     linear   BCT 13-MAR-2020
DEFINITION  E.coli strain ECajums26 UDP-3-O-(3-hydroxymyristoyl)glucosamine
            N-acyltransferase (lpxD) gene, partial cds.
ACCESSION   Seq3
VERSION
KEYWORDS    .
SOURCE      Escherichia coli
  ORGANISM  Escherichia coli
            Bacteria; Proteobacteria; Gammaproteobacteria; Enterobacterales;
            Enterobacteriaceae; Escherichia.
REFERENCE   1  (bases 1 to 576)
  AUTHORS   Savari,M., Moosavian,M. and Emam,N.
  TITLE     Direct Submission
  JOURNAL   Submitted (13-MAR-2020) microbiology, Tehran university of medical
            sciences, poursina Ave, Tehran, Tehran 0098, IRAN
COMMENT     Bankit Comment: TOTAL # OF SEQS:4
            
            ##Assembly-Data-START##
            Sequencing Technology :: Sanger dideoxy sequencing
            ##Assembly-Data-END##
FEATURES             Location/Qualifiers
     source          1..576
                     /organism="Escherichia coli"
                     /mol_type="genomic DNA"
                     /strain="[Strain=E.coli ECajums]"
                     /isolation_source="[Isolation source=UTI]"
                     /db_xref="taxon:562"
                     /collected_by="[collected by=Nasrin Emam]"
                     /identified_by="[Identified by=Mojtaba Moosavian]"
                     /note="[cultured bacterial source]"
     gene            <1..>576
                     /gene="lpxD"
     CDS             <1..>576
                     /gene="lpxD"
                     /codon_start=3
                     /transl_table=11
                     /product="UDP-3-O-(3-hydroxymyristoyl)glucosamine
                     N-acyltransferase"
                     /translation="IESGVELGDNVIIGAGCFVGKNSKIGAGSRLWANVTIYHEIQIG
                     QNCLIQSGTVVGADGFGYANDRGNWVKIPQIGRVIIGDRVEIGACTTIDRGALDDTVI
                     GNGVIIDNQCQIAHNVVIGDNTAVAGGVIMAGSLKIGRYCMIGGASVINGHMEICDKV
                     TVTGMGMVMRPITEPGVYSSGIPLQPNKVWR"
BASE COUNT      137 a    131 c    174 g    134 t
ORIGIN      
        1 tgattgagtc cggcgttgaa ctgggcgata acgtgattat cggtgccggt tgcttcgtag
       61 gtaaaaacag caaaatcggt gcaggttcgc gtctctgggc gaacgtaacc atttaccatg
      121 agatccaaat cggtcagaat tgcctgatcc agtccggaac agtggtaggc gcagacggct
      181 ttggctatgc caacgatcgg ggtaactggg tgaagatccc acagattggt cgcgtaatta
      241 ttggcgatcg cgtggagatc ggtgcctgta ctactatcga tcgcggtgcg ctggatgaca
      301 ccgttattgg caatggcgtg atcattgata accagtgcca gattgcacat aacgtcgtga
      361 ttggcgacaa tacggcggtt gccggtggcg tcattatggc gggcagcctg aaaattggtc
      421 gttactgcat gatcggcgga gccagcgtaa tcaacgggca tatggaaata tgcgacaaag
      481 tgacggttac gggcatgggt atggtgatgc gtcccatcac tgaaccaggc gtctattcct
      541 caggcattcc gctgcaaccc aacaaagtct ggcgaa
//
LOCUS       Seq4                     576 bp    DNA     linear   BCT 13-MAR-2020
DEFINITION  E.coli strain ECajums30 UDP-3-O-(3-hydroxymyristoyl)glucosamine
            N-acyltransferase (lpxD) gene, partial cds.
ACCESSION   Seq4
VERSION
KEYWORDS    .
SOURCE      Escherichia coli
  ORGANISM  Escherichia coli
            Bacteria; Proteobacteria; Gammaproteobacteria; Enterobacterales;
            Enterobacteriaceae; Escherichia.
REFERENCE   1  (bases 1 to 576)
  AUTHORS   Savari,M., Moosavian,M. and Emam,N.
  TITLE     Direct Submission
  JOURNAL   Submitted (13-MAR-2020) microbiology, Tehran university of medical
            sciences, poursina Ave, Tehran, Tehran 0098, IRAN
COMMENT     Bankit Comment: TOTAL # OF SEQS:4
            
            ##Assembly-Data-START##
            Sequencing Technology :: Sanger dideoxy sequencing
            ##Assembly-Data-END##
FEATURES             Location/Qualifiers
     source          1..576
                     /organism="Escherichia coli"
                     /mol_type="genomic DNA"
                     /strain="[Strain=E.coli ECajums]"
                     /isolation_source="[Isolation source=UTI]"
                     /db_xref="taxon:562"
                     /collected_by="[collected by=Nasrin Emam]"
                     /identified_by="[Identified by=Mojtaba Moosavian]"
                     /note="[cultured bacterial source]"
     gene            <1..>576
                     /gene="lpxD"
     CDS             <1..>576
                     /gene="lpxD"
                     /codon_start=3
                     /transl_table=11
                     /product="UDP-3-O-(3-hydroxymyristoyl)glucosamine
                     N-acyltransferase"
                     /translation="IESGVELGDNVIIGAGCFVGKNSKIGAGSRLWANVTIYHEIQIG
                     QNCLIQSGTVVGADGFGYANDRGNWVKIPQIGRVIIGDRVEIGACTTIDRGALDDTVI
                     GNGVIIDNQCQIAHNVVIGDNTAVAGGVIMAGSLKIGRYCMIGGASVINGHMEICDKV
                     TVTGMGMVMRPITEPGVYSSGIPLQPNKVWR"
BASE COUNT      137 a    130 c    176 g    133 t
ORIGIN      
        1 tgattgagtc cggcgttgaa ctgggcgata acgtgattat cggtgccggt tgcttcgtag
       61 gtaaaaacag caaaatcggt gcaggttcgc gtctctgggc gaacgtaacc atttaccatg
      121 agatccagat cggtcagaat tgcctgatcc agtccggaac agtggtaggt gcagacggct
      181 ttggttatgc caacgatcgt ggtaactggg tgaagatccc gcagataggt cgcgtaatta
      241 ttggcgatcg cgtggagatc ggcgcatgta cgaccatcga tcgcggcgcg ctggatgaca
      301 ctgttattgg caatggcgtg atcattgata accagtgcca gattgcacat aacgtcgtga
      361 ttggcgacaa tacggcggtt gccggtggcg tcattatggc gggcagcctg aaaattggtc
      421 gttactgcat gatcggcgga gccagcgtaa tcaacgggca tatggaaata tgcgacaaag
      481 tgacggttac gggcatgggt atggtgatgc gtcccatcac tgaaccaggc gtctattcct
      541 caggcattcc gctgcaaccc aacaaagtct ggcgaa
//
